# Supplementary material for: Impact of COVID-19 epidemic curtailment strategies in selected Indian states: An analysis by reproduction number and doubling time with incidence modelling
Source: PLoS One. 2020 Sep 16;15(9):e0239026. doi: 10.1371/journal.pone.0239026 (PMC7494123; doi:10.1371/journal.pone.0239026)
Supplement: S1 Data — (ZIP) [file pone.0239026.s005.zip]

Archive with 4 entries (4 files):
- df_backup.rds
- states_keep.rds
- transmission_params_14.rds
- transmission_params_30.rds
